# Supplementary material for: Rumen Fermentation, Digestive Enzyme Activity, and Bacteria Composition between Pre-Weaning and Post-Weaning Dairy Calves
Source: Animals (Basel). 2021 Aug 28;11(9):2527. doi: 10.3390/ani11092527 (PMC8467862; doi:10.3390/ani11092527)
Supplement: Supplementary file 1 [file animals-11-02527-s001.zip]

Archive with 1 entries (1 files):
- animals-1320837-supplementary.pdf
